# Supplementary material for: Effect of a mindfulness training app on a cigarette quit attempt: an investigator-blinded, 58-county randomized controlled trial
Source: JNCI Cancer Spectr. 2023 Nov 10;7(6):pkad095. doi: 10.1093/jncics/pkad095 (PMC10715839; doi:10.1093/jncics/pkad095)
Supplement: pkad095_Supplementary_Data [file pkad095_supplementary_data.zip]

Archive with 1 entries (1 files):
- pkad095_Supplementary_Data.csv
