# Supplementary material for: Effect of a mindfulness training app on a cigarette quit attempt: an investigator-blinded, 58-county randomized controlled trial
Source: JNCI Cancer Spectr. 2023 Nov 10;7(6):pkad095. doi: 10.1093/jncics/pkad095 (PMC10715839; doi:10.1093/jncics/pkad095)
Supplement: pkad095_Supplementary_Data [file pkad095_supplementary_data.zip › pkad095_Supplementary_Data.csv]

sid	sex	gender	age	education	income	race_ethnicity	sexual_orientation	s1_cmhs_mean	s1_ffmq_total	s1_cpd	s1_pqa	s1_pqa24	s1_ladder	s1_importance	s1_confidence	ftcd_sum	study_group	app_adherence	prop_abs_days_tlfb	total_abs_days_tlfb	total_days_tlfb	latency_1stlapse	abs_day1_tlfb	abs_day2_tlfb	ppa_day6_tlfb	ppa_day13_tlfb	ppa_day20_tlfb	ppa_day27_tlfb	mean_cpd_week1	mean_cpd_week2	mean_cpd_week3	mean_cpd_week4	abs_day0_diary	abs_day1_diary	abs_day2_diary	aids_day0_diary	aids_day1_diary	aids_day2_diary	s2_importance	s2_confidence	s2_ladder	s2_last_cig_minutes	s2_urge_time1	s2_anxious_time1	s2_relaxed_time1	s2_stressed_time1	s2_concentrate_time1	s2_irritable_time1	s2_urge_time2
3006	1	1	33	2	1	6	1	3.17647058823529	85	15	10	2	8	8	4	7	2	27	0	0	27	0	0	0	0	0	0	0	15	15	15	15	1	1		0	0		8	7	6	600	100	20	50	10	0	10	100
3008	1	1	54	4	8	6	3	2.70588235294118	95	20	4	9000	8	6	8	6	1
3012	2	0	47	4	3	6	1	3.05882352941176	74	15	2	2	6	9	8	4	1	22	0	0	27	0	0	0	0	0	0	0	12.5	15	15	10		0			0		8	7	8	274	80	70	50	60	50	60	80
3015	2	0	53	3	6	6	1	3.94117647058824	78	12	0		5	1	10	6	2	27	1	27	27	27	1	1	1	1	1	1	0	0	0	0	0		0	0		0	10	10	8	30	66	0	58	0	1	0	37
3017	2	0	40	3	9	8	2	3.05882352941176	90	7	3	2	9	10	9	1	1	3																					10	10	10	15	9	9	17	18	18	0	17
3018	2	0	32	3	2	8	1	3.64705882352941	64	20	1	0	5	10	5	9	1	28
3019	2	0	54	3	1	6	1	3.94117647058824	96	20	3	3	7	10	8	7	1	0	0	0	27	0	0	0	0	0	0	0	9.83333333333333	14.8571428571429	15.4285714285714	11.4285714285714							10	8	6	275	66	77	100	100	57	79	83
3020	2	0	43	2	2	8	2	2.76470588235294	82	10	5	5	5	4	1	4	1
3021	2	0	38	2	1	6	2	3.11764705882353	74	30	2	2	8	10	4	9	1	20	0	0	27	0	0	0	0	0	0	0	16.6666666666667	29.2857142857143	35	35			1			0	10	4	10	749	100	37	0	66	0	26	100
3024	1	1	41	2	4	9	1	3.82352941176471	71	6	2	2	1	1	5	2	1	2
3026	2	0	52	4	5	6	1	2.70588235294118	90	10	2	2	8	8	6	2	2
3027	2	0	44	4	3	9	1	1.76470588235294	94	10	25	7	9	10	7	3	2	26															1	0	1	0	0	0	10	10	10	872	9	0	80	0	6	9	7
3028	1	1	63	3	2	3	1	4	70	10	5	1				5	2
3029	1	1	47	3	1	6	3	3.35294117647059	88	12	2	2	9	10	8	6	2	28	0	0	27	0	0	0	0	0	0	0	2.16666666666667	2.28571428571429	2	2.14285714285714	1	0		0	0		10	10	10	870	28	34	22	63	79	43	74
3030	1	1	53	2	1	3	1	3.41176470588235	96	5	0		8	9	10	6	2	14
3032	1	1	48	3	3	6	1	3.41176470588235	80	15	2	2	5	6	2	6	1	24	0	0	26	0	0	0	0	0	0	0	4.66666666666667	11.2857142857143	12.5714285714286	12.3333333333333	0	0	0	0	0	0	10	2	5	270	100	100	41	74	50	50	100
3033	1	1	52	4	8	3	1	1.64705882352941	99	12	1	1		10	10	5	2	18																	0			0
3034	2	0	44	2	3	6	1	4.11764705882353	80	5	2	2	8	7	5	6	1	24	.703703703703704	19	27	0	0	0	0	0	0	0	.666666666666667	.285714285714286	.428571428571429	.142857142857143	1	1	0	1	1	1	5	5	10	5764	24	60	73	75	36	62	62
3035	1	1	55	3	4	2	1	4.35294117647059	70	5	5	0	2	5	3	6	2	28	0	0	27	0	0	0	0	0	0	0	3.83333333333333	4.57142857142857	4.57142857142857	3.42857142857143	0	0	0	0	0	0	6	2	9	484	86	24	96	96	9	11	0
3036	2	0	46	2	2	3	2	3.58823529411765	63	12	10	0	4	6	4	6	2	8	.04	1	25	0	0	0	0	0	0	0	10.5	8.57142857142857	10	8.2							8	5	5	543	50	50	37	50	36	50	50
3037	2	0	51	4	2	6	1	3.58823529411765	86	14	1	1	9	10	6	4	1	5	0	0	27	0	0	0	0	0	0	0	5	5.42857142857143	5	5	0	0	0	0	0	0	10	9	10	198	65	0	53	30	21	15	80
3038	2	0	45	3	6	8	1	2.64705882352941	80	8	10	5	8	7	7	4	2	28	0	0	26	0	0	0	0	0	0	0	10.6666666666667	8.14285714285714	5.42857142857143	4.33333333333333	0	0	0	0	0	0	8	6	8	557	70	65	27	33	32	9	67
3039	2	0	69	4	4	6	1	1.88235294117647	103	12	4	2	7	8	5	3	2	28	0	0	26	0	0	0	0	0	0	0	7.33333333333333	6.14285714285714	5.42857142857143	4.16666666666667	0	0	0	0	0	0	9	7	8	185	40	0	70	0	0	0	40
3040	2	0	55	3	3	6	1	3.52941176470588	84	25	3	3	8	10	5	7	1	18	0	0	26	0	0	0	0	0	0	0	20.8333333333333	17.7142857142857	26.8571428571429	29.5	0			0			10	5	7	123	70	50	64	22	20	16	77
3041	2	0	64	3	6	6	1	2.82352941176471	94	20	5	1	7	9	5	8	1	10
3042	1	1	40	3	2	6	1	4.82352941176471	63	25	1	365				9	1
3043	1	1	38	4	3	6	1	4.64705882352941	58	15	2	2	8	8	6	5	2	22	.444444444444444	12	27	0	0	0	0	0	0	0	4.66666666666667	2.85714285714286	.714285714285714	.142857142857143	1	1	0	0	1	0	10	6	9	3904	73	86	12	72	57	44	63
3044	2	0	30	4	2	6	1	3.70588235294118	91	7	5	5		9	6	5	2	18	0	0	27	0	0	0	0	0	0	0	8.5	6.71428571428571	9.14285714285714	9.71428571428571	0	0	0	0	0	0	10	7	9	17	76	30	60	30	45	70	80
3045	1	1	61	4	1	6	1	2.47058823529412	112	10	5	5	10	10	6	2	1	28	.730769230769231	19	26	0	0	0	0	0	1	1	3.33333333333333	.142857142857143	0	0	1	1	1	0	0	0	10	9	10	13024	10	78	50	0	0	2	24
3047	2	0	58	4	2	6	1	3.29411764705882	84	10	100	1	10	10	5	5	2	19	.962962962962963	26	27	8	1	1	1	0	1	1	0	.285714285714286	0	0	1	1	1	0	0	0	10	5	8	1264	75	80	26	77	70	31	63
3048	2	0	51	2	1	9	1	4.05882352941176	81	7	3	3	10	10	10	4	2	28	0	0	26	0	0	0	0	0	0	0	8	7.42857142857143	7.71428571428571	7.5	0	0		0	0		10	9	10	180	100	77	38	48	30	66	100
3049	1	1	33	3	2	9	1	3.05882352941176	69	5	4	3	9	8	2	2	1	17	.0740740740740741	2	27	0	0	0	0	0	0	0	2.16666666666667	2.42857142857143	2	1.28571428571429	1	1	0	0	0	0	8	5	9	1583	50	22	50	25	0	4	50
3050	2	0	28	2	1	6	1	4.35294117647059	84	7	5	3	8	8	8	5	2	24	1	26	26	26	1	1	1	1	1	1	0	0	0	0	1	1	1	1	1	1	10	10	10	8583	17	40	66	11	0	0	50
3051	1	1	41	4	6	6	1			20	1	1				5	2
3052	2	0	32	2	1	6	1	2.17647058823529	79	7	1	0	6	10	7	5	1	1	.407407407407407	11	27	0	0	0	0	0	0	1	4	3	.714285714285714	0							10	6	8	955	22	16	85	26	15	5	26
3054	1	1	42	2	3	6	1	2.41176470588235	78	10	1	1	8	8	7	5	2	28	.888888888888889	24	27	21	1	1	1	1	1	0	0	0	0	.571428571428571	1	1	1	0	0	0	8	8	9	924	83	72	80	43	22	65	84
3055	1	1	65	4	5	6	1	3.23529411764706	91	10	2	2	5	7	4	5	1	28	1	26	26	26	1	1	1	1	1	1	0	0	0	0	1	1	1	0	0	0	10	8	10	902	27	8	67	8	2	14	52
3056	2	0	54	2	1	9	1	3.58823529411765	90	10	5	2	5	7	4	8	1	3	.6	15	25	0	0	0	0	0	0	1	1.66666666666667	.428571428571429	.285714285714286	0		0			0		10	10	8	1075	30	31	50	33	50	36	38
3057	2	0	40	3	2	9	1	3.17647058823529	75	20	4	4	8	8	5	5	2	26	.592592592592593	16	27	0	0	0	0	0	0	1	2	.571428571428571	.142857142857143	0		0	0		0	0	9	7	10	640	84	62	27	62	3	16	77
3058	1	1	36	3	1	6	3	4	76	8	2	2	8	8	5	3	2	14	0	0	26	0	0	0	0	0	0	0	3.5	3	4.57142857142857	4.16666666666667							6	5	10	1036	77	70	58	79	27	20	64
3059	2	0	47	4	1	6	2	4.47058823529412	87	5	3	3	6	8	6	2	2	28	1	26	26	26	1	1	1	1	1	1	0	0	0	0	1	1	1	0	0	0	10	9	10	1253	19	35	22	21	23	37	38
3060	1	1	51	4	9	6	1	2.94117647058824	105	18	1	1	8	9	9	5	2	1	1	27	27	27	1	1	1	1	1	1	0	0	0	0							10	8	10	812	39	30	73	25	0	0	35
3061	1	1	34	3	4	6	1	2.76470588235294	87	10	6	6	4	3	1	2	2	28	.538461538461538	14	26	0	0	0	0	0	0	0	.666666666666667	.714285714285714	.428571428571429	1	1	1	0	0	0	0	4	8	8	739	86	60	37	32	74	35	89
3062	2	0	55	3	3	6	1	3.05882352941176	93	5	2	2	10	9	8	2	2	28	1	27	27	27	1	1	1	1	1	1	0	0	0	0	1	1	1	1	1	1	10	9	10	2258	90	0	90	0	0	50	70
3063	2	0	69	3	2	3	1	2.47058823529412	96	10	2	1	10	10	10	7	2	22	0	0	26	0	0	0	0	0	0	0	6.66666666666667	7.57142857142857	8	8	0	0	0	0	0	0	8	7	7	361	70	50	46	80	47	42	74
3065	2	0	30	2	2	7	1	3.47058823529412	63	10	2	2	8	9	5	7	1
3066	1	1	32	3	5	9	3	5.35294117647059	66	15	5	1	8	3	4	4	2	28	1	27	27	27	1	1	1	1	1	1	0	0	0	0	1	1	1	0	0	0	5	4	4	2792	66	3	100	0	0	0	0
3067	1	1	39	2	2	8	1	4.76470588235294	70	5	0		8	3	7	0	2
3069	1	1	40	2	2	6	1	3.47058823529412	79	20	0		8	6	6	6	2	15
3070	2	0	29	2	1	6	2	3.41176470588235	91	6	0		8	7	7	1	2	22	.555555555555556	15	27	5	1	1	0	0	0	0	.166666666666667	1	1.57142857142857	1.71428571428571	1	1	1	0	0	0	6	3	5	929	48	65	8	60	69	2	70
3071	2	0	37	2	1	6	1	2.29411764705882	98	15	7	5	8	10	9	6	2	24	1	27	27	27	1	1	1	1	1	1	0	0	0	0	1	1	1	0	0	0	10	10		621	7	4	65	16	12	14	5
3073	2	0	41	1	1	6	1	4.23529411764706	74	10	0		5	5	3	4	1	26	0	0	27	0	0	0	0	0	0	0	10.5	10.5714285714286	11.7142857142857	11.1428571428571	0	0	0	0	0	0	7	6	7	220	100	67	45	68	62	43	100
3074	2	0	48	3	6	6	1	4.05882352941176	94	6	3	3	10	8	8	3	2	28	.037037037037037	1	27	0	0	0	0	0	0	0	5.16666666666667	3.71428571428571	4.14285714285714	3.14285714285714	0	0	0	0	0	0	8	5		119	46	31	38	41	32	42	53
3075	2	0	50	3	1	6	1	2.47058823529412	82	15	2	0	9	10	9	7	2	3
3076	2	0	30	3	4	2	2	3.23529411764706	70	10	3	3	5	5	3	4	1
3077	1	1	35	3	2	2	2	3.88235294117647	72	10	0		7	5	3	6	2	22	0	0	27	0	0	0	0	0	0	0	3	3	3.42857142857143	4		0			0		5	7	6	632	13	12	84	0	0	1	5
3078	1	1	26	2	2		1	4	63	10	3	3	8	10	10	6	2
3079	1	1	0	2	1	3	1	2.41176470588235	78	7	5	3	7	6	7	3	1	28	.592592592592593	16	27	0	0	0	0	0	1	1	5	4	0	0	1	1		0	0		10	8		2970	11	2	66	0	21	1	13
3081	2	0	35	1	4	9	1	3.76470588235294	72	7	3	3	7	10	2	6	1	16	.037037037037037	1	27	0	0	1	0	0	0	0	2.33333333333333	3.28571428571429	7.28571428571429	4.85714285714286		0			1		10	2	9	1431	83	81	17	100	22	77	100
3082	2	0	56	3	3	6	1	2.94117647058824	93	10	6	2		10	8	5	1	12	.555555555555556	15	27	1	1	0	0	0	0	0	7.83333333333333	.571428571428571	.142857142857143	1		1			0		10	6	7	870	67	19	30	16	11	19	76
3083	1	1	0	2	4	6	1	3.88235294117647	91	15	0		5	8	0	5	2	21	0	0	27	0	0	0	0	0	0	0	15	15	15	15	0		0	0		0	9	1	2	779	82	59	36	50	41	50	77
3084	2	0	39	3	1	9	1	3.58823529411765	73	8	25	11	10	10	7	5	1	6	.851851851851852	23	27	23	1	1	1	1	1	0	0	0	0	3	1			1			10	7	10	847	91	84	73	66	81	82	90
3087	2	0	41	3	2	6	1	3.35294117647059	84	5	2	2	8	8	5	3	2	19	.925925925925926	25	27	13	1	1	1	1	0	1	0	0	.571428571428571	0	1	1		0	0		8	7	10	506	25	20	50	25	0	0	50
3088	1	1	29	3	3	6	1	4.52941176470588	72	8	0		7	7	8	4	1	12	0	0	27	0	0	0	0	0	0	0	8.5	7	3	2.57142857142857			0			0	7	9	10	425	69	45	30	71	64	76	30
3089	2	0	28	1	4	6	2	4	66	20	3	3		8	0	6	2	10	0	0	27	0	0	0	0	0	0	0	4.33333333333333	9.14285714285714	9.42857142857143	12.2857142857143			1			0	10	4	10	929	51	50	31	100	100	100	36
3090	2	0	43	3	4	3	1	2.94117647058824	99	20	3	1				4	2
3091	1	1	27	3	2	6	1	3.23529411764706	80	8	10	10	7	7	0	3	2	21																1	1		0	0	9	7	10	792	65	65	60	75	60	25	70
3092	1	1	41	3	8	7	1	2.70588235294118	84	10	6	3	10	9	0	8	1	1																					10	3	10	545	100	64	16	86	50	50	100
3093	1	1	46	4	3	1	1	3.47058823529412	87	20	1	1	8	10	10	7	2	26	.777777777777778	21	27	0	0	0	0	1	1	1	3.83333333333333	0	0	0							9	9	10	483	19	39	76	56	14	47	36
3098	2	0	33	4	1	6	1	3.88235294117647	70	10	0		2	0	0	5	2
3099	2	0	0	1	2	9	1	2.05882352941176	106	5	0		10	10	10	5	2
3100	2	0	25	2	2	8	1	3.47058823529412	63	17	3	2		2	1	5	2	18															0			0			5	2	5	188	50	100	19	65	99	80	100
3101	2	0	56	1	1	9	1	3.76470588235294	103	4	0		2	3	10	2	1	14	1	27	27	27	1	1	1	1	1	1	0	0	0	0	1	1	1	0	0	0	10	10	10	1058	13	0	61	0	0	0	0
3102	2	0	36	3	4	6	1	2.70588235294118	81	5	12	6	10	10	8	3	1	24	1	27	27	27	1	1	1	1	1	1	0	0	0	0	1	1	1	0	0	0	10	7	10	2447	80	66	50	50	0	20	69
3103	2	0	65	3	2	6	1	3.64705882352941	62	20	3	2	6	5	5	7	1	28	0	0	27	0	0	0	0	0	0	0	10.6666666666667	25.2857142857143	10.7142857142857	15	1	0	0	0	0	0	9	9	8	860	59	48	58	69	56	66	68
3104	2	0	42	3	6	7	1	3.05882352941176	99	5	5	5	8	9	7	1	2	26	1	26	26	26	1	1	1	1	1	1	0	0	0	0	1	1	1	1	1	1	10	7	10	1476	53	18	25	34	3	7	43
3105	1	1	32	3	4	9	1	3.35294117647059	109	10	2	2	2	0	10	5	2	20	.555555555555556	15	27	2	1	1	0	0	0	1	.5	1.57142857142857	1.28571428571429	0		0	1		0	0	5	7	5	1023	7	7	4	0	4	10	7
3107	1	1	40	3	4	9	1	4.35294117647059	66	15	1	1	5	6	5	6	1	0
3108	2	0	65	3	3	9	1	2.64705882352941	83	15	3	3	5	5	6	3	2	26	.185185185185185	5	27	0	0	0	0	0	0	0	7	2.85714285714286	1.14285714285714	2							7	6	7	721	64	16	75	33	34	12	58
3110	2	0	51	3	1	9	1	2.52941176470588	82	5	2	1				4	1
3112	2	4	39	3	1	8	2	3.82352941176471	75	8	10	6	8	10	7	6	2	28	1	27	27	27	1	1	1	1	1	1	0	0	0	0	1	1	1	0	0	0	10	10	10	2279	79	50	26	78	67	98	60
3113	1	1	31	2	2	9	1	2.82352941176471		7	3	3				2	2
3114	2	0	53	4	2	6	1	2.82352941176471	81	10	5	1	7	8	7	4	2	11	.0740740740740741	2	27	2	1	1	0	0	0	0	4.5	10	10	10			0			0	10	6	10	345	60	0	60	24	0	29	71
3115	2	0	45	3	6	9	1	2.29411764705882	89	6	2	2	7	10	10	2	1	28	1	27	27	27	1	1	1	1	1	1	0	0	0	0	1	1	1	0	0	0	10	8	10	995	21	66	30	61	0	0	16
3116	1	1	64	4	2	6	1	3.58823529411765	84	15	4	2	4	5	2	5	1	12	.185185185185185	5	27	0	0	0	0	0	0	0	10.3333333333333	11.5714285714286	2.85714285714286	3.85714285714286			0			0	8	6	10	780	50	28	50	15	15	12	62
3117	1	1	0	3	1	6	3	3.76470588235294	80	5	3	2	5	7	4	1	1	12	.291666666666667	7	24	0	0	0	0	0	0	0	4.5	2.42857142857143	3	1.5							5	5	6	431	85	77	35	93	23	69	74
3118	1	1	47	3	5	6	2	3.41176470588235	73	13	2	1		9	7	4	1	6	.740740740740741	20	27	0	0	0	0	0	0	1	1.33333333333333	.285714285714286	.142857142857143	0							8	8	9	1022	30	26	9	23	25	19	36
3119	1	1	41	4	6	3	3	2.58823529411765	92	5	0		2	3	1	3	2	10	0	0	27	0	0	0	0	0	0	0	5	5	5	5
3120	1	1	44	3	5	6	1	4.29411764705882	77	15	20	15	9	9	5	7	2	27	.692307692307692	18	26	0	0	0	0	0	1	1	16.5	5.71428571428571	0	0	0	1	1	1	1	1	9	5	9	939	68	72	34	59	56	65	65
3122	1	1	54	2	3	9	1	3.47058823529412	74	15	5	3	5	2	2	5	1	2	1	27	27	27	1	1	1	1	1	1	0	0	0	0							10	10	10	3129	20	31	89	16	31	0	17
3123	2	0	51	2	1	6	1	4.23529411764706	89	10	3	1	8	9	5	5	1	4
3124	2	0	31	3	2	6	1	2.35294117647059	104	20	2	2	7	10	7	8	2	17
3126	1	1	45	4	3	6	1	3.82352941176471	87	10	0		3	3	2	4	1	0	0	0	27	0	0	0	0	0	0	0	10	10	10.1428571428571	10		0	0		0	0	3	2	5	722	71	45	58	46	39	41	67
3127	2	0	58	2	1	3	1	5.70588235294118	89	10	0		4	10	6	4	1	22	1	27	27	27	1	1	1	1	1	1	0	0	0	0	1	1	1	0	0	0	6	5	5	1444	50	50	69	0	0	0	80
3128	1	1	34	2	1	9	1	4.58823529411765	83	15	5	0	8	8	8	4	1	0	1	27	27	27	1	1	1	1	1	1	0	0	0	0		1	1		0	0	10	10	10	901	70	76	9	80	70	82	70
3129	2	0	47	3	1	6	1	2.29411764705882	97	8	1	0	6	7	9	5	2	25	0	0	27	0	0	0	0	0	0	0	5.33333333333333	3.42857142857143	2.57142857142857	2.42857142857143	0	0	0	0	0	0	9	9	9	878	87	25	50	22	17	0	78
3130	2	0	45	3	2	9	1	3.23529411764706	86	10	2	2	8	8	3	5	2	22	0	0	27	0	0	0	0	0	0	0	8.16666666666667	7.71428571428571	7	7.28571428571429			0			0	8	4	8	930	83	77	25	61	45	71	100
3131	1	1	34	3	3	6	1	2.88235294117647	94	15	1	1	3	2	8	3	1	2	1	27	27	27	1	1	1	1	1	1	0	0	0	0		1			0		2	7	5	572	70	20	35	12	15	10	70
3132	2	0	34	3	2	9	1	2.76470588235294	84	10	2	2	10	6	7	7	2	0	.148148148148148	4	27	0	0	0	0	0	0	0	3.5	4.14285714285714	4.71428571428571	1	1			0			10	7	7	903	69	50	32	61	65	78	70
3133	1	1	50	4	8	8	1	2.17647058823529	96	6	1	1	8	10	6	1	2		.814814814814815	22	27	17	1	1	1	1	0	0	0	0	.142857142857143	.571428571428571		1			0		9	6	8	1013	70	1	1	14	0	7	67
3134	1	1	38	3	2	9	1	4.47058823529412	49	10	3	3	5	7	2	3	2
3136	1	1	30	4	3	8	1	3.94117647058824	81	10	2	2		10	10	3	1	18	.62962962962963	17	27	0	0	1	0	0	0	0	.666666666666667	.5	2	.142857142857143							10	8	10	259	78	50	27	50	13	50	68
3137	1	1	44	3	3	9	1	3.82352941176471	89	7	3	1	2	8	10	2	1	7	.0740740740740741	2	27	0	0	0	0	0	0	0	3.16666666666667	1.28571428571429	1.85714285714286	1.57142857142857		0			0		10	10	10	509	100	66	72	24	37	34	77
3138	2	0	58	4	4	6	1	3.47058823529412	85	12	1	1	6	5	7	7	2	1	0	0	27	0	0	0	0	0	0	0	13.8333333333333	10.8571428571429	8.85714285714286	9.85714285714286	0			0			6	7	8	348	25	0	63	16	23	0	24
3139	1	1	39	4	4	9	2	3.70588235294118	84	15	2	2	8	10	3	2	2
3141	1	1	44	2	2	6	1	3.88235294117647	81	15	0		0	2	0	8	2	24	.0769230769230769	2	26	2	1	1	0	0	0	0	1.16666666666667	5.71428571428571	9.28571428571429	13.3333333333333			1			0	5	2	6	817	94	76	28	71	62	62	82
3142	1	1	28	3	1	9	1	3.82352941176471	69	13	1	1	6	10	6	7	2	14	.869565217391304	20	23	16	1	1	1	1	0	0	0	0	2.28571428571429	3.66666666666667			1			0	10	9	9	6359	31	39	91	6	50	50	91
3143	2	0	36	2	2	6	1	3.05882352941176	102	10	3	2	10	9	8	5	1	16	.888888888888889	24	27	3	1	1	0	1	0	1	.5	0	.142857142857143	0	0	0		0	0		9	8	10	643	79	38	53	30	79	64	74
3144	1	1	59	4	7	6	1	3.35294117647059	74	6	2	2	7	10	7	3	1	13	0	0	27	0	0	0	0	0	0	0	5.16666666666667	5.42857142857143	5.42857142857143	4.71428571428571	0		0	0		0	9	8	8	825	69	12	83	23	1	0	69
3145	2	0	31	4	3	6	2	3.35294117647059	78	13	2	2	5	10	3	6	2	10	0	0	27	0	0	0	0	0	0	0	11	11.8571428571429	8	4.71428571428571		0	0		1	1	8	6	8	1068	90	75	30	70	33	33	90
3146	2	0	26	3	2		2	3.88235294117647	84	5	1	1	6	7	7	3	2	17	0	0	27	0	0	0	0	0	0	0	5.16666666666667	3.28571428571429	4.85714285714286	4.85714285714286	0	0	0	0	0	0	7	5	8	600	80	54	86	56	76	64	73
3147	1	1	35	4	2	6	1	3.41176470588235	89	20	2	2	7	7	7	6	1	28	0	0	27	0	0	0	0	0	0	0	16.8333333333333	17.2857142857143	17.8571428571429	20							7	7	8	196	66	14	50	10	54	5	62
3148	2	0	47	3	1	9	2	3.41176470588235	88	10	1	1	2	2	2	4	2	17	0	0	27	0	0	0	0	0	0	0	9.5	9.42857142857143	10	9.57142857142857		0			0		10	5	6	183	100	41	35	100	76	73	100
3149	1	1	28	2	2	1	1	3	65	15	4	4	8	8	5	4	2
3150	1	1	70	3	8	6	1	4.35294117647059	72	20	20	15	10	9	4	5	2	14	1	27	27	27	1	1	1	1	1	1	0	0	0	0	1			0			10	4	10	690	84	77	47	50	75	69	94
3151	2	4	29	4	2	7	2	4.64705882352941	61	10	30	2	10	10	3	6	1	28	.666666666666667	18	27	7	1	1	1	0	0	1	0	4.57142857142857	3.14285714285714	0	1	1	1	1	1	1	10	8	10	5466	68	56	69	61	70	67	75
3152	2	0	57	4	4	6	1	4.11764705882353	83	8	4	4	7	7	3	2	1	3	0	0	25	0	0	0	0	0	0	0	8.5	6.42857142857143	7.28571428571429	7.2	0			0
3153	1	1	54	4	9	6	1	3.11764705882353	85	15	5	2		6	5	7	2	22	0	0	27	0	0	0	0	0	0	0	6.5	3.57142857142857	3	3.28571428571429			0			0	8	7	9	280	80	80	11	80	71	95	81
3154	1	1	41	2	4	6	1	3.41176470588235	73	13	2	2	5	8	2	4	2	25	0	0	27	0	0	0	0	0	0	0	5.66666666666667	9.14285714285714	10	10	1			1			8	5	10	611	63	14	66	10	10	5	67
3155	1	1	33	3	1	9	1	3.47058823529412	53	10	10	90	7	10	3	6	1	14	1	27	27	27	1	1	1	1	1	1	0	0	0	0	0			0			8	5	9	420	50	30	0	18	18	0	45
3156	1	1	47	3	3	6	1	3.82352941176471	80	10	2	100	7	7	7	5	1	17	1	27	27	27	1	1	1	1	1	1	0	0	0	0	0	0	1	0	0	0	8	6	10	23	50	0	50	0	0	0	50
3157	1	1	39	2	2	9	1	3.82352941176471	78	10	2	2	10	10	3	1	1	24	.222222222222222	6	27	2	1	1	0	0	0	0	1.83333333333333	1.71428571428571	.714285714285714	2							8	3	8	908	91	74	43	0	0	0	91
3158	2	0	34	1	7	9	2	3.76470588235294	85	20	2	2	9	10	7	2	2	19	.296296296296296	8	27	0	0	0	0	0	0	0	.833333333333333	1.14285714285714	.714285714285714	1.28571428571429	0		0	0		0	10	4	7	766	70	20	0	63	39	66	71
3159	1	1	47	4	6	9	1	3.76470588235294	101	15	5	2	5	6	5	6	1	28	1	27	27	27	1	1	1	1	1	1	0	0	0	0	1	1	1	0	0	0	9	10	10	689	85	87	4	13	1	87	92
3160	1	1	36	3	3	6	1	2.11764705882353	106	20	3	3	8	8	8	6	2	2	1	27	27	27	1	1	1	1	1	1	0	0	0	0							8	9	10	991	19	10	10	0	0	0	7
3161	2	0	57	4	1	6	1	3.58823529411765	88	6	5	3		8	3	3	1	26	0	0	27	0	0	0	0	0	0	0	5.5	5	6	5.28571428571429	0	0	0	0	0	0	10	2	10	959	60	66	27	57	45	38	69
3162	1	1	34	3	1	8	1	3.82352941176471	103	15	5	2	9	9	2	6	1	13	1	27	27	27	1	1	1	1	1	1	0	0	0	0	0	1	1	0	0	0	10	1	10	1081	79	10	70	10	0	6	75
3163	2	0	32	3	2	3	1	4	76	9	0		4	3	5	3	2	24	.62962962962963	17	27	14	1	1	1	1	0	0	0	0	.714285714285714	1.85714285714286	1		1	0		0	3	4	6	653	75	61	34	26	71	25	69
3164	2	0	38	4	4	6	1	3.23529411764706	83	10	1	1	8	7	6	3	2	8	0	0	27	0	0	0	0	0	0	0	12.5	14.2857142857143	13	13.2857142857143
3165	2	0	58	3	1	9	2	4.41176470588235	83	20	4	3	8	7	3	7	1	19	.296296296296296	8	27	0	0	0	0	0	0	0	2.83333333333333	1.14285714285714	1.57142857142857	3.71428571428571	1		0	1		0	8	6	8	676	50	50	50	38	37	21	23
3166	2	0	56	3	2	6	1	2.94117647058824	97	15	5	5	5	10	8	5	2	22															0	0	0	0	0	0	10	8	9	724	50	9	64	21	6	2	32
3167	2	0	0	4	1	1	3	4.82352941176471	72	21	1	0		6	2	8	2	28	1	27	27	27	1	1	1	1	1	1	0	0	0	0		1	1		0	0	10	9	10	1554	10	11	50	50	50	50	20
3168	2	0	39	3	1	8	1	3.29411764705882	87	20	0		10	10	10	6	2	28	1	27	27	27	1	1	1	1	1	1	0	0	0	0	1	1	1	0	0	0	10	10	10	1019	8	0	50	50	0	0	25
3169	2	4	35	3	1	9	3	4.17647058823529	68	21	2	1	10	8	8	9	1	28	1	27	27	27	1	1	1	1	1	1	0	0	0	0	1		1	0		0	10	7	8	1135	85	65	28	81	59	69	81
3170	2	0	25	3	2	6	2	3.58823529411765	82	7	2	2	5	8	3	2	1	26	.925925925925926	25	27	23	1	1	1	1	1	0	0	0	0	.285714285714286	1		1	0		0	8	5	9	844	74	81	19	64	65	60	92
3172	1	1	43	3	6	9	1	3.17647058823529	74	25	2	2	5	8	9	8	1	1	.148148148148148	4	27	4	1	1	0	0	0	0	1.33333333333333	21.1428571428571	26.4285714285714	30.2857142857143	0		1	0		0	8	9	10	537	75	20	37	67	10	63	70
3173	2	0	72	4	2	6	1	3.41176470588235	104	20	3	3	9	10	9	4	2	24															1	1	1	0	0	0	9	9	10	738	18	54	23	60	11	2	50
3174	1	1	29	4	3	6	1	3.76470588235294	96	12	2	1	6	6	4	3	2	13	0	0	27	0	0	0	0	0	0	0	10.8333333333333	9.85714285714286	7.85714285714286	5.28571428571429							7	6	8	960	62	50	50	50	23	19	39
3176	1	1	45	3	6	6	1	4.58823529411765	78	12	20	240	8	9	6	5	2	22	0	0	27	0	0	0	0	0	0	0	8.16666666666667	6.57142857142857	7.71428571428571	8.14285714285714	0			0			10	7	10	225	55	29	72	38	23	10	65
3177	1	1	48	3	4	6	1	3.82352941176471	73	10	6	6	10	8	2	4	1	13	0	0	27	0	0	0	0	0	0	0	7.33333333333333	3.85714285714286	7.14285714285714	2.57142857142857	0	0		0	0		10	7	10	1020	39	57	31	40	58	9	22
3178	1	1	28	2	5	1	1	3.58823529411765	76	10	1	1	4	3	6	6	1
3179	1	1	30	2	1	9	1	2.35294117647059	75	5	2	2	8	9	5	5	2	10	0	0	27	0	0	0	0	0	0	0	2.5	2	2	1.85714285714286							10	5	9	841	99	73	27	89	71	68	84
3180	1	1	24	2	9	6	1	3.88235294117647	82	15	10	5	5	6	3	5	2	17	0	0	27	0	0	0	0	0	0	0	15	15	12.1428571428571	11.4285714285714							7	4	5	911	79	69	37	61	70	74	78
3181	2	0	40	3	1	6	1	3.41176470588235	68	20	0		10	7	5	7	1	23	.444444444444444	12	27	2	1	1	0	0	0	1	2	4.42857142857143	.857142857142857	0	1		0	0		0	10	7	10	693	72	60	58	18	40	28	57
3182	2	0	50	3	1	6	1	4.70588235294118	69	20	5	3		5	5	3	2	24	0	0	27	0	0	0	0	0	0	0	15.5	13.7142857142857	16.2857142857143	17.4285714285714	0	0	0	0	1	1	9	7	7	755	100	79	33	74	62	85	97
3184	2	0	27	3	2	9	2	4.58823529411765	70	10	3	3	8	10	5	6	2	7	0	0	26	0	0	0	0	0	0	0	3	3	3	3.16666666666667
3185	2	0	41	3	2	3	3	2.52941176470588	75	20	0			9	5	4	1
3186	1	1	32	2	2	8	1	2.88235294117647	111	18	3	0	8	10	6	6	1	28	.259259259259259	7	27	2	1	1	0	0	0	0	2.66666666666667	1.71428571428571	2.14285714285714	1.28571428571429							7	7	9	661	76	94	22	91	50	93	98
3187	2	0	41	3	3	9	1	2.23529411764706	98	4	2	1	5	8	7	4	1	1	.962962962962963	26	27	24	1	1	1	1	1	0	0	0	0	.142857142857143		1			0		8	9	9	785	16	3	82	3	3	4	2
3188	2	0	48	2	2	8	1	3.58823529411765	72	4	0		10	10	8	2	2	12	0	0	27	0	0	0	0	0	0	0	3	3	3	3
3189	2	0	38	4	3	6	1	3.11764705882353	85	11	15	7	8	9	10	3	1	28	.962962962962963	26	27	20	1	1	1	1	1	0	0	0	0	.142857142857143			1			0	10	10	9	11354	85	73	40	60	25	35	81
3190	1	1	33	3	2	9	1	4.41176470588235	87	12	6	6	5	7	3	5	1	9	0	0	27	0	0	0	0	0	0	0	10	10	10	10
3191	1	1	42	4	5	6	1	4.47058823529412	68	20	0		10	5	0	6	2	0	.222222222222222	6	27	1	1	0	0	0	0	0	1	.857142857142857	1.42857142857143	2.14285714285714		1	1		0	0	8	7	8	300	69	21	65	64	37	38	64
3193	1	1	38	3	2	6	1	4.05882352941176	87	15	0		0	0	5	4	2	12	0	0	27	0	0	0	0	0	0	0	18.8333333333333	19	23.4285714285714	12.1428571428571							0	2	4	872	72	25	50	50	18	25	65
3194	2	0	49	4	2	6	1	2.82352941176471	78	20	5	3	10	10	10	7	1	0
3196	2	0	61	2	3	6	1	2.70588235294118	86	20	5	3		10	8	7	1
3199	2	0	53	3	2	6	1	4.41176470588235	60	4	5	5	8	7	4	2	1	28	.740740740740741	20	27	0	0	1	0	0	0	0	.166666666666667	.285714285714286	.285714285714286	.285714285714286	0	0	0	0	0	0	9	7	10	616	61	36	64	63	24	43	80
3200	2	0	26	4	4	6	2	3.70588235294118	95	10	8	5	8	9	7	6	1	28	.888888888888889	24	27	0	0	0	0	0	1	1	.833333333333333	.285714285714286	0	0	0	1	1	0	0	0	10	8	10	164	100	72	27	69	28	66	83
3202	2	0	28	4	2	8	3	3.58823529411765	87	3	2	2	9	10	10	2	2
3203	1	1	37	4	1	6	1	3.41176470588235	73	20	1	0	0	0	10	7	1	12	0	0	27	0	0	0	0	0	0	0	5	4	3.28571428571429	1.85714285714286			0			0	1	7	0	740	70	26	86	22	35	18	73
3204	1	1	29	4	2	8	1	3.47058823529412	98	20	2	2	6	4	5	5	1	23	.888888888888889	24	27	0	0	1	0	0	1	0	.833333333333333	.428571428571429	0	.714285714285714							6	8	7	232	64	20	69	5	5	23	75
3205	2	2	23	2	1	6	2	3.64705882352941	72	12	2	2	8	10	6	6	2	3	0	0	27	0	0	0	0	0	0	0	4	5.28571428571429	5.28571428571429	5.42857142857143
3206	2	0	62	4	4	3	1	3.23529411764706	73	10	5	1		10	10	8	1	27	1	27	27	27	1	1	1	1	1	1	0	0	0	0	1	1	1	0	0	0	10	10	10	660	92	80	24	75	74	83	92
3207	1	1	34	4	5	2	1	3.58823529411765	80	7	3	3	8	10	4	2	2	26	.296296296296296	8	27	8	1	1	1	0	0	0	0	3.42857142857143	7.57142857142857	7	1	1	1	0	0	0	9	8	10	626	65	20	80	1	10	0	70
3208	2	0	30	4	3	6	1	4.23529411764706	74	7	2	2	8	9	5	1	2	12	.37037037037037	10	27	3	1	1	0	0	0	0	.666666666666667	1.28571428571429	1	.857142857142857	1	1	1	0	0	0	8	7	9	779	63	38	64	33	60	39	72
3209	2	0	62	4	5	6	1	3.05882352941176	116	16	6	2	8	9	3	6	2	25	.0740740740740741	2	27	0	0	1	0	0	0	0	1.5	3.57142857142857	4.28571428571429	6.71428571428571	0	0		0	0		1	7	8	609	2	1	85	2	0	2	5
3210	2	0	37	3	1	6	1	4.41176470588235	72	5	0		3	1	6	7	1
3211	1	1	35	3	4	6	1	4.35294117647059	76	15	4	4	6	6	0	6	2	15	0	0	27	0	0	0	0	0	0	0	2.5	10	13.1428571428571	12.8571428571429		0			0		7	3	3	1210	100	97	17	91	100	91	100
3212	1	1	44	4	2	6	3	2.82352941176471	85	15	75	40	7	10	6	5	1	24	0	0	27	0	0	0	0	0	0	0	2.5	2.28571428571429	2.57142857142857	5.57142857142857	0	0	0	0	0	0	9	8	9	415	62	10	84	21	35	41	75
3213	2	0	36	3	3	6	1	3.52941176470588	81	13	2	0	7	7	7	3	2	21	0	0	27	0	0	0	0	0	0	0	6.33333333333333	6.85714285714286	6.28571428571429	6.71428571428571	0	0	0	0	0	0	6	6	8	868	63	18	42	18	25	0	35
3214	1	1	0	3	6	3	1	4.29411764705882	87	7	3	1	9	9	9	1	2	26	.740740740740741	20	27	0	0	0	0	0	1	1	3.16666666666667	.285714285714286	0	0	1	1	1	0	0	0	10	9	10	2522	5	15	10	5	6	10	10
3215	1	1	25	2	1	9	1	4	66	10	3	1	8	10	7	6	1	17	.481481481481481	13	27	0	0	0	0	0	0	1	5.16666666666667	2	.142857142857143	0	1	1	1	0	1	1	10	7	10	785	100	70	9	89	73	100	100
3216	2	0	25	3	7	6	2	4.23529411764706	79	15	3	2	5	10	4	6	1	24	0	0	27	0	0	0	0	0	0	0	11	11.4285714285714	10.8571428571429	11.7142857142857	0	0	0	0	0	0	10	5	8	780	100	60	0	69	0	69	100
3217	2	0	4	4	5	6	1	1.94117647058824	94	15	2	40	10	10	10	5	1	26	1	27	27	27	1	1	1	1	1	1	0	0	0	0	1	1	1	0	0	0	10	10	10	1178	3	16	33	15	29	30	3
3218	1	1	46	3	1	6	1	3.23529411764706	89	40	1	3	4	7	3	8	1	13	.0740740740740741	2	27	0	0	0	0	0	0	0	54	610.2857143	41.28571429	568.4285714	0			0			8	4	10	300	74	25	34	63	28	40	71
3219	1	1	29	4	1	3	1	3.29411764705882	71	4	5	4		8	8	3	1	15	.703703703703704	19	27	8	1	1	1	0	0	0	0	.142857142857143	.571428571428571	1.28571428571429	1			0			8	7	7	1088	54	73	27	68	70	71	60
3221	1	1	59	4	2	6	1	3.58823529411765	104	25	4	4	7	8	5	7	2
3222	2	0	36	2	1	9	1	2.82352941176471	117	20	2	2	8	7	6	7	1	5	.962962962962963	26	27	14	1	1	1	1	0	1	0	0	.142857142857143	0							10	5	10	135	100	55	32	28	0	66	30
3223	2	0	52	2	1	6	1										1
3224	2	0	32	2	2	6	1	2.70588235294118	106	20	3	3	0	3	2	7	1	13	0	0	27	0	0	0	0	0	0	0	11.6666666666667	8.14285714285714	6.71428571428571	8.71428571428571
3225	2	0	53	3	3	6	1	3.76470588235294	66	15	1	1	8	10	5	7	2	24																0	0		0	0	10	4	5	95	78	88	72	84	85	50	63
3226	2	0	41	3	7	6	1	3.52941176470588	87	7	2	2	7	10	5	6	1	28	.333333333333333	9	27	2	1	1	0	0	0	0	.666666666666667	1.14285714285714	1.42857142857143	1.14285714285714							10	7	10	647	68	65	30	65	65	30	62
3227	2	0	38	4	2	6	1			5	3	3				1	1
3228	2	0	55	3	4	8	1	3.52941176470588	89	8	2	1	8	9	5	2	1	18	.888888888888889	24	27	0	0	1	0	1	1	1	.5	0	0	0		0	1		1	1	9	7	10	1020	90	77	27	69	70	80	85
3229	1	1	67	4	2	6	1	3.05882352941176	79	10	100	0	8	9	4	7	1	16	0	0	27	0	0	0	0	0	0	0	6.5	8	5.28571428571429	5.42857142857143		0	0		0	0	10	3	10	435	56	42	44	61	29	42	43
3230	2	0	45	2	2	6	1	2.64705882352941	91	15	2	60	8	8	5	4	2	18	0	0	27	0	0	0	0	0	0	0	8	8.42857142857143	9	9			0			0	9	5	10	595	93	53	30	50	28	67	79
3231	1	1	36	4	1	6	1	3.11764705882353	66	30	0		4	2	4	6	1	18	0	0	27	0	0	0	0	0	0	0	30	31	30	30	1	1	1	0	0	0	6	4	9	947	75	63	34	50	20	23	50
3232	2	0	54	3	1	6	1	2.11764705882353	75	12	2	1	10	8	8	5	1
3233	2	0	33	2	3	6	1	3.17647058823529	85	8	0		2	7	8	6	2	19	0	0	27	0	0	0	0	0	0	0	2.66666666666667	2.14285714285714	2	2	1	1	1	0	0	0	4	7	8	1155	41	56	25	10	19	44	70
3234	2	0	0	3	1	6	2	3.58823529411765	75	30	2	2	4	6	2	7	2	21	0	0	27	0	0	0	0	0	0	0	30	30	28.5714285714286	29.2857142857143	1	0	0	0	0	0	6	5	7	2171	69	37	26	47	13	10	74
3235	2	0	40	3	2	6	2	2.88235294117647	91	10	2	2	8	7	6	4	1	21	0	0	27	0	0	0	0	0	0	0	8.16666666666667	7.28571428571429	8.28571428571429	9.57142857142857	0			0			8	7	10	121	8	8	68	11	12	9	9
3237	2	0	40	2	5	6	1	4	75	10	2	1	5	5	3	1	2	28	0	0	27	0	0	0	0	0	0	0	8.33333333333333	7.85714285714286	12.2857142857143	11.7142857142857
3239	2	0	31	3	1	6	1	2.64705882352941	68	23	5	3	6	7	2	8	2	28	0	0	27	0	0	0	0	0	0	0	22.6666666666667	25	24.7142857142857	24.5714285714286	0	0	0	1	1	0	5	3	8	452	69	77	35	65	84	87	65
3241	2	0	38	4	9	9	1	4.23529411764706	81	5	3	2	8	10	3	1	2	25	0	0	27	0	0	0	0	0	0	0	7.33333333333333	5.14285714285714	6.14285714285714	7.28571428571429	0	0	0	0	0	0	10	5	8	574	70	0	50	0	0	0	55
3242	1	1	44	3	8	6	1	2.94117647058824	87	20	3	1	9	10	3	4	2	28	0	0	27	0	0	0	0	0	0	0	11	9.85714285714286	9	9.57142857142857	0	0	0	0	1	1	9	3	9	182	85	15	21	21	2	0	84
3243	2	0	31	3	1	6	1	2.58823529411765	82	6	1	3	9	10	7	2	1	28	.888888888888889	24	27	0	0	1	0	1	0	1	.25	0	.142857142857143	0	1	1	1	0	0	0	10	6	10	2520	4	5	42	0	0	2	0
3244	1	1	38	2	1	7	1	3.52941176470588	93	8	1	1	10	8	10	5	2	20	.851851851851852	23	27	0	0	0	0	1	1	1	3.33333333333333	0	0	0	0	0		0	0		8	10	10	239	0	0	68	9	0	0	0
3245	1	1	42	3	1	7	1	3.76470588235294	97	7	5	5	9	10	8	2	2	26															0			0			10	9	9	609	50	59	44	50	13	39	18
3246	1	1	56	3	4	6	1	3.52941176470588	90	12	4	4	9	5	5	7	2	24	0	0	27	0	0	0	0	0	0	0	12.3333333333333	11.1428571428571	11.4285714285714	11.8571428571429	1	0	0	0	0	0	8	8	7	1296	77	22	50	50	60	41	68
3247	2	0	36	2	3	6	1	3.70588235294118	58	10	4	4	8	10	8	5	1	11	0	0	27	0	0	0	0	0	0	0	7.83333333333333	8.42857142857143	7.28571428571429	7.14285714285714	0			0			10	8	10	933	71	58	33	45	51	34	64
3248	2	0	49	3	1	8	1	2.76470588235294	80	10	3	3	8	10	8	1	2	26	1	27	27	27	1	1	1	1	1	1	0	0	0	0	0	1		0	0		10	6	5	488	78	72	12	0	0	0	84
3249	1	1	43	3	2	6	2	2.82352941176471	57	5	3	2	6	7	7	5	1	5																					8	5	7	158	25	35	50	18	78	28	28
3250	1	1	38	3	4	9	2	1.52941176470588	80	8	2	2	5	8	5	6	1	14	.518518518518518	14	27	0	0	0	0	1	0	0	1.83333333333333	0	1.71428571428571	.857142857142857
3251	2	0	51	3	2	6	1	2.76470588235294	103	18	0			2	0	4	2	28	0	0	27	0	0	0	0	0	0	0	17.8333333333333	16.7142857142857	15.4285714285714	14.8571428571429	0	0	0	0	0	0	10	3	8	665	99	0	94	1	0	0	100
3252	2	0	42	3	3	2	1	4.41176470588235	54	10	1	30	8	7	4	2	2	15	0	0	27	0	0	0	0	0	0	0	4	3.57142857142857	3.57142857142857	3.57142857142857	0			1			5	1	7	133	30	25	30	50	44	42	21
3254	1	1	38	3	5	6	1	2.70588235294118	67	10	10	3	8	8	3	5	1
3256	1	1	47	3	4	6	1	3.23529411764706	83	25	3	3	5	8	2	7	2	19	0	0	27	0	0	0	0	0	0	0	23.5	22.8571428571429	24	21.4285714285714			0			0
3258	1	1	59	3	2	6	1	2.41176470588235	85	13	0		6	7	2	4	2	28	0	0	27	0	0	0	0	0	0	0	9.66666666666667	4.57142857142857	3.85714285714286	3	0	0	0	1	1	1	7	3	8	843	75	26	50	27	26	14	64
3259	2	0	52	3	1	6	1	3.35294117647059	84	10	2	2	0	10	8	5	1
3261	1	1	58	3	1	6	1	2.17647058823529	105	10	2	2	6	8	4	3	2
3262	1	1	40	1	4	7	1	3.29411764705882	84	17	2	2	5	7	7	3	1	0	.148148148148148	4	27	0	0	0	0	0	0	0	9.66666666666667	3.57142857142857	13.5714285714286	7.14285714285714	0	0		0	0		5	4	5	59	60	66	29	66	50	57	73
3263	1	1	56	3	2	6	3	3.17647058823529	89	10	6	6	10	10	10	2	1	16	0	0	27	0	0	0	0	0	0	0	9	9	9.42857142857143	9.14285714285714	0			0			10	10	10	66	31	7	50	31	13	14	23
3264	2	0	32	3	4	6	3	2.64705882352941	78	2	3	3	10	10	9	3	1	10	.333333333333333	9	27	0	0	0	0	0	0	0	1	1.14285714285714	1.71428571428571	10.8571428571429	1	1	1	0	0	0	10	8	10	831	33	10	58	31	40	20	29
[truncated: 24 more columns]
